# Supplementary material for: New Stable Cell Lines Derived from the Proximal and Distal Intestine of Rainbow Trout (Oncorhynchus mykiss) Retain Several Properties Observed In Vivo
Source: Cells. 2021 Jun 19;10(6):1555. doi: 10.3390/cells10061555 (PMC8235179; doi:10.3390/cells10061555)
Supplement: Supplementary file 1 [file cells-10-01555-s001.zip]

Archive with 1 entries (1 files):
- cells-1245686-supplementary.pdf
